# Supplementary material for: “Brain Injuries Affect Everything:” Long-Term Caregiver Perspectives on Medical and Educational Needs Following Inpatient Rehabilitation for Pediatric TBI
Source: Behav Sci (Basel). 2026 Jul 5;16(7):1122. doi: 10.3390/bs16071122 (PMC13403691; doi:10.3390/bs16071122)
Supplement: Supplementary file 1 [file behavsci-16-01122-s001.zip]

Archive with 1 entries (1 files):
- behavsci-4350575-supplementary.pdf
